# Supplementary material for: Understanding the Interactions between Small-Scale Fisheries and the Mediterranean Monk Seal Using Fishermen’s Ecological Knowledge
Source: Animals (Basel). 2023 Jun 30;13(13):2164. doi: 10.3390/ani13132164 (PMC10339921; doi:10.3390/ani13132164)
Supplement: Supplementary file 1 [file animals-13-02164-s001.zip]

Archive with 1 entries (1 files):
- animals-2405650-supplementary.pdf
